# Supplementary material for: PacBio But Not Illumina Technology Can Achieve Fast, Accurate and Complete Closure of the High GC, Complex Burkholderia pseudomallei Two-Chromosome Genome
Source: Front Microbiol. 2017 Aug 2;8:1448. doi: 10.3389/fmicb.2017.01448 (PMC5539568; doi:10.3389/fmicb.2017.01448)
Supplement: Supplementary file 2 [file Table_1.XLSX]

## Sheet: combined
Supplementary Table S1. List of primers used in the present study to validate the reference genome sequence.
Primer pair	Sequence	Genome position		Chromosome	Length	Direction	Product Size
1	CGATATCGGGATGATCTTCC	33617	33636	1	20	forward	1448
	TCTTCGATGGTCTTCCTACT	35045	35064	1	20	reverse	1448
2	GGACCTACGGATTAACAGTC	78756	78775	1	20	forward	954
	ATTTGTACAGGTCGGTATCG	79690	79709	1	20	reverse	954
3	GACCTACGGATTAACAGTCC	78757	78776	1	20	forward	953
	ATTTGTACAGGTCGGTATCG	79690	79709	1	20	reverse	953
4	CTACCGGTTTCACTATCTGG	95305	95324	1	20	forward	1367
	TTGTCGACGTAGATCTTGTC	96652	96671	1	20	reverse	1367
5	GCTGTGGCTTTTGTTTTAGT	104235	104254	1	20	forward	1158
	TGGTTGAAGATGTTGATCGT	105373	105392	1	20	reverse	1158
6	ATTCGTTCGAATGGACGTAT	178178	178197	1	20	forward	1478
	CACTGAAGGTGTTGAGATGA	179636	179655	1	20	reverse	1478
7	GTCAGAGCTTTTTCATTCCG	232904	232923	1	20	forward	1133
	TAGAACCGCGATCGATAATC	234017	234036	1	20	reverse	1133
8	ACGATCCTCAACTACCTGTA	380863	380882	1	20	forward	1023
	GTAGTGATCGAACAGCATCT	381866	381885	1	20	reverse	1023
9	ACGGTCAATTATCTTCGAGG	513888	513907	1	20	forward	1228
	GATCTTCGTTGTACAGACGA	515096	515115	1	20	reverse	1228
10	GAAGGTCATCAATGCCAATG	588039	588058	1	20	forward	1191
	ACCGATCTGAAAATAGTCGG	589210	589229	1	20	reverse	1191
11	CTTGTTCTTCCTGCTCTTCT	702631	702650	1	20	forward	1432
	CGATTTCCTTCAGCTTGTTC	704043	704062	1	20	reverse	1432
12	ATCAAGCTCGAGATCAACTC	731836	731855	1	20	forward	1275
	ATCTGCTTGTACTCGTCATC	733091	733110	1	20	reverse	1275
13	ATCAAGCTCGAGATCAACTC	731836	731855	1	20	forward	1276
	GATCTGCTTGTACTCGTCAT	733092	733111	1	20	reverse	1276
14	CCTTTCTGATAACGGATCGT	1083634	1083653	1	20	forward	1041
	ATCCCATTAGTCACGTTACG	1084655	1084674	1	20	reverse	1041
15	TCACGAACGACAGATACTTC	1118596	1118615	1	20	forward	1482
	TAGGATGAAATCGAACGGTC	1120058	1120077	1	20	reverse	1482
16	TACACCTGCATCTTCGAAAA	1118847	1118866	1	20	forward	1231
	TAGGATGAAATCGAACGGTC	1120058	1120077	1	20	reverse	1231
17	CAAAGTTAAACGGCCTTTGT	1148023	1148042	1	20	forward	1188
	TACGACATCGAAGTGAAGAC	1149191	1149210	1	20	reverse	1188
18	TTATTTGATGGAGGTGGGTG	1251280	1251299	1	20	forward	902
	TCGAAAAAGTTCCCTACCTG	1252162	1252181	1	20	reverse	902
19	GATGATCTCCGCCTTGTATT	1253458	1253477	1	20	forward	903
	CGAATTTTCCCGAACGAAAT	1254341	1254360	1	20	reverse	903
20	GGCGGTAAATATAAGCAGGA	1373798	1373817	1	20	forward	1159
	TTATACAGAGCTGGTTACGC	1374937	1374956	1	20	reverse	1159
21	GCTTACATCACGGTCGACGGTT	1636140	1636161	1	22	forward	333
	CCTCTTTGCCTGATGACCATAGC	1636450	1636472	1	23	reverse	333
22	ACCATTGTATGACGTGTGAA	1640433	1640452	1	20	forward	1131
	AACGGGTGAGTAATACATCG	1641544	1641563	1	20	reverse	1131
23	GCTGCTGAGAAGGGTGCGGTAA	1641871	1641892	1	22	forward	391
	GGATGCGAGGAACCTGTCAT	1642242	1642261	1	20	reverse	391
24	ACCATTGTATGACGTGTGAA	1640433	1640452	1	20	forward	1133
	CGAACGGGTGAGTAATACAT	1641546	1641565	1	20	reverse	1133
25	TTTCGACTCGTCATGACTAC	1793469	1793488	1	20	forward	950
	ATCATCTTCTCGAGCTTCAC	1794399	1794418	1	20	reverse	950
26	GAAAAAGGCGGAAACAAGAA	1832769	1832788	1	20	forward	1387
	GTCAACTAGATGTCGACGAA	1834136	1834155	1	20	reverse	1387
27	GAAAAAGGCGGAAACAAGAA	1832769	1832788	1	20	forward	806
	TATATCAAAGACATGCCGGG	1833555	1833574	1	20	reverse	806
28	TTCTGTATGTCCTTTGCGAA	1865931	1865950	1	20	forward	1178
	TTGGGACATTGGGACATTAG	1867089	1867108	1	20	reverse	1178
29	TCTGTATGTCCTTTGCGAAA	1865932	1865951	1	20	forward	1178
	CTTGGGACATTGGGACATTA	1867090	1867109	1	20	reverse	1178
30	TTCTGTATGTCCTTTGCGAA	1865931	1865950	1	20	forward	1179
	CTTGGGACATTGGGACATTA	1867090	1867109	1	20	reverse	1179
31	TCTGTATGTCCTTTGCGAAA	1865932	1865951	1	20	forward	1177
	TTGGGACATTGGGACATTAG	1867089	1867108	1	20	reverse	1177
32	GGCGACGTTGTTCAATATTT	1884298	1884317	1	20	forward	864
	CTTCAGAAAAATCAGTCGCC	1885142	1885161	1	20	reverse	864
33	GATCGATATGCAGGATCCTC	2132852	2132871	1	20	forward	1481
	TCACGTACTTCAACGAGATC	2134313	2134332	1	20	reverse	1481
34	GGGTGGAATTGAGTAACCAT	2205049	2205068	1	20	forward	1163
	ACTTGCACGGTTAGTAATGT	2206192	2206211	1	20	reverse	1163
35	ATTCCTACTTTGCAGTTCGT	2205067	2205086	1	20	forward	1145
	ACTTGCACGGTTAGTAATGT	2206192	2206211	1	20	reverse	1145
36	GCCTCGACCATGAATAAGAT	2208007	2208026	1	20	forward	1037
	CAAATGGGACTGCATCAATC	2209024	2209043	1	20	reverse	1037
37	GATTGATGCAGTCCCATTTG	2209024	2209043	1	20	forward	1161
	CCTACTCATTCTGAAGACGG	2210165	2210184	1	20	reverse	1161
38	CCGTCTTCAGAATGAGTAGG	2210165	2210184	1	20	forward	1054
	TCGTCTAAATTGGCTTGACA	2211199	2211218	1	20	reverse	1054
39	CGTATACACCTTGTTCGGAT	2522876	2522895	1	20	forward	1103
	GACGCAGATCGAATTGAATC	2523959	2523978	1	20	reverse	1103
40	GTCATCACATGAAGCACTTG	2546578	2546597	1	20	forward	1343
	CCCAGAAGTTGACGAGATAG	2547901	2547920	1	20	reverse	1343
41	GTAGTAATCCGGATAGTCGC	2571855	2571874	1	20	forward	940
	GTATAATGGCTGGGTTTTGC	2572775	2572794	1	20	reverse	940
42	TTGATGACCTTGATCGTGTT	2660554	2660573	1	20	forward	1289
	TTGATCACGTCCACAGAATT	2661823	2661842	1	20	reverse	1289
43	TTCTCGTACATGTTCTCGTC	2937454	2937473	1	20	forward	1220
	GACATGCAATTGATGGGAAG	2938654	2938673	1	20	reverse	1220
44	ACGACCTATCTCCACTACAA	3101441	3101460	1	20	forward	1197
	TGAATTTCGATACGGACCTC	3102618	3102637	1	20	reverse	1197
45	TAAACGAGATAAGAAGGCGG	3153972	3153991	1	20	forward	1157
	TCCGAGAAAGAATGAAGCAA	3155109	3155128	1	20	reverse	1157
46	TAAACGAGATAAGAAGGCGG	3153972	3153991	1	20	forward	1154
	GAGAAAGAATGAAGCAACCG	3155106	3155125	1	20	reverse	1154
47	TAAACGAGATAAGAAGGCGG	3153972	3153991	1	20	forward	1155
	CGAGAAAGAATGAAGCAACC	3155107	3155126	1	20	reverse	1155
48	GTCAAATTACGGTTCGCAAT	3181072	3181091	1	20	forward	852
	GTTGAACGGAAACCACAAAT	3181904	3181923	1	20	reverse	852
49	GCGGCATGCCACGTCCATTC	3233911	3233930	1	20	forward	301
	GCTGCTGAGAAGGGTGCGGTAA	3234190	3234211	1	22	reverse	301
50	CCTCTTTGCCTGATGACCATAGC	3239610	3239632	1	23	forward	407
	CGAGTACTGCTGCCGAACTG	3239997	3240016	1	20	reverse	407
51	TCGTCGTCTTCATGTACTTC	3345757	3345776	1	20	forward	878
	TCCGTCTTTTCCTCGAATTT	3346615	3346634	1	20	reverse	878
52	ATTACCTCGCCAAAAAGGAT	3356018	3356037	1	20	forward	977
	AAATCGTAAATCCGTGCAAC	3356975	3356994	1	20	reverse	977
53	GTTGCACGGATTTACGATTT	3356975	3356994	1	20	forward	1415
	TTGACTTGATTCACATCGGT	3358370	3358389	1	20	reverse	1415
54	TTCGTGTAGTTCTCGATGTC	3437745	3437764	1	20	forward	1428
	TCAATTTCGTAGTCGGGATC	3439153	3439172	1	20	reverse	1428
55	CTCGAATTTCCGGTCTGCCGAT	3488230	3488251	1	22	forward	295
	GCTGCTGAGAAGGGTGCGGTAA	3488521	3488542	1	22	reverse	295
56	CCTCTTTGCCTGATGACCATAGC	3493941	3493963	1	23	forward	377
	CGAATGCGCTATTGCCGATC	3494298	3494317	1	20	reverse	377
57	AGAGCATAATTCTAGCAGGC	3536070	3536089	1	20	forward	1130
	CATAGAGTTAGCGCTTCAGT	3537180	3537199	1	20	reverse	1130
58	GAGCATAATTCTAGCAGGCT	3536071	3536090	1	20	forward	1130
	ACATAGAGTTAGCGCTTCAG	3537181	3537200	1	20	reverse	1130
59	GAGCATAATTCTAGCAGGCT	3536071	3536090	1	20	forward	1129
	CATAGAGTTAGCGCTTCAGT	3537180	3537199	1	20	reverse	1129
60	AGCATAATTCTAGCAGGCTC	3536072	3536091	1	20	forward	1129
	ACATAGAGTTAGCGCTTCAG	3537181	3537200	1	20	reverse	1129
61	AGCATAATTCTAGCAGGCTC	3536072	3536091	1	20	forward	1128
	CATAGAGTTAGCGCTTCAGT	3537180	3537199	1	20	reverse	1128
62	GCATAATTCTAGCAGGCTCT	3536073	3536092	1	20	forward	1128
	ACATAGAGTTAGCGCTTCAG	3537181	3537200	1	20	reverse	1128
63	GCATAATTCTAGCAGGCTCT	3536073	3536092	1	20	forward	1127
	CATAGAGTTAGCGCTTCAGT	3537180	3537199	1	20	reverse	1127
64	GGTGAAAGCCGCCTAATATA	3544516	3544535	1	20	forward	1132
	CAGATCTCGCAGATGAAGAA	3545628	3545647	1	20	reverse	1132
65	CAGTTGGCATGGAAATGATC	3583704	3583723	1	20	forward	1275
	GGAATTCGTGGTAATCGAGA	3584959	3584978	1	20	reverse	1275
66	GAGAACGCATGAAATCGATC	3866367	3866386	1	20	forward	912
	TCGGAATACGCGAGATATTC	3867259	3867278	1	20	reverse	912
67	TGGTACTTCAACAAGGCTAC	1013702	1013721	2	20	forward	1445
	GTCAGTAGTTGAATCGACGA	1015127	1015146	2	20	reverse	1445
68	ACAAACACCGATCAATCAGA	1030924	1030943	2	20	forward	1136
	AGTTTCACCCCTTTTCCATT	1032040	1032059	2	20	reverse	1136
69	TCGGCATGGATATCGAAATT	1032395	1032414	2	20	forward	1229
	CATGATCAAATCACCAAGCC	1033604	1033623	2	20	reverse	1229
70	TCGGCATGGATATCGAAATT	1032395	1032414	2	20	forward	1230
	CCATGATCAAATCACCAAGC	1033605	1033624	2	20	reverse	1230
71	TCGGCATGGATATCGAAATT	1032395	1032414	2	20	forward	1231
	GCCATGATCAAATCACCAAG	1033606	1033625	2	20	reverse	1231
72	TCTTCACGTCGAACTACATC	1383243	1383262	2	20	forward	1215
	CAAGCAAAAGGTTGTAGCAA	1384438	1384457	2	20	reverse	1215
73	CGTCCCCGCCTCCATATAGATA	1415277	1415298	2	22	forward	380
	GCTGCTGAGAAGGGTGCGGTAA	1415635	1415656	2	22	reverse	380
74	CGAACGGGTGAGTAATACAT	1415962	1415981	2	20	forward	1133
	ACCATTGTATGACGTGTGAA	1417075	1417094	2	20	reverse	1133
75	AACGGGTGAGTAATACATCG	1415964	1415983	2	20	forward	1131
	ACCATTGTATGACGTGTGAA	1417075	1417094	2	20	reverse	1131
76	CCTCTTTGCCTGATGACCATAGC	1421055	1421077	2	23	forward	361
	CCGACTCATACTTTCCGCAGA	1421395	1421415	2	21	reverse	361
77	ATTTTTACAACCATCGTCGC	1466766	1466785	2	20	forward	1062
	ATGGATGTCACTGTCGAAAA	1467808	1467827	2	20	reverse	1062
78	GTTTGTGCGAATCCGTTATT	1569297	1569316	2	20	forward	1113
	CGGATGTTCGAGATCTTCTT	1570390	1570409	2	20	reverse	1113
79	TTTGTGCGAATCCGTTATTG	1569298	1569317	2	20	forward	1112
	CGGATGTTCGAGATCTTCTT	1570390	1570409	2	20	reverse	1112
80	CTTCAAGAAATCCGTCAAGC	1813252	1813271	2	20	forward	1179
	GGGAATCTACTCCACGTTAC	1814411	1814430	2	20	reverse	1179
81	ACCAGCTCAAGACGTATTTT	1813608	1813627	2	20	forward	823
	GGGAATCTACTCCACGTTAC	1814411	1814430	2	20	reverse	823
82	CGGTATGCTGTACTGATGAA	1821589	1821608	2	20	forward	1166
	AAATTCCCCCAATATCCACC	1822735	1822754	2	20	reverse	1166
83	GGTGGATATTGGGGGAATTT	1822735	1822754	2	20	forward	1263
	GCCGGTCATTTCAGGTATAT	1823978	1823997	2	20	reverse	1263
84	CATATTCGCTCAATCCATGC	2077586	2077605	2	20	forward	1105
	CTTCAAACCGATTAAACCCG	2078671	2078690	2	20	reverse	1105
85	CACGAATACCTGTATCAGCA	2111652	2111671	2	20	forward	1362
	TTGATTTCGGTCCGATAGAC	2112994	2113013	2	20	reverse	1362
86	CACGAATACCTGTATCAGCA	2111652	2111671	2	20	forward	1363
	GTTGATTTCGGTCCGATAGA	2112995	2113014	2	20	reverse	1363
87	GTCGGATTTTACGCATGTTT	2137160	2137179	2	20	forward	995
	TCGACGACATTCTTCAGTAC	2138135	2138154	2	20	reverse	995
88	GCATCGATTTCGTGATCTTC	2388562	2388581	2	20	forward	1120
	GCTCTTCATCGAGAATCACT	2389662	2389681	2	20	reverse	1120
89	CGCGTTAATTTTAGCAAGGT	2530240	2530259	2	20	forward	814
	ATTCTAGAGATGGTCTGGCT	2531034	2531053	2	20	reverse	814
90	AGCCAGACCATCTCTAGAAT	2531034	2531053	2	20	forward	843
	CTGGATCAATTGCGCATATC	2531857	2531876	2	20	reverse	843
91	GATATGCGCAATTGATCCAG	2531857	2531876	2	20	forward	1122
	TCACTCTTGTTTATTGCGGA	2532959	2532978	2	20	reverse	1122
92	GGAATGGTCGTTACCTACTC	2533406	2533425	2	20	forward	1221
	ATGTGCTATCGATTGATGCT	2534607	2534626	2	20	reverse	1221
93	GGAATGGTCGTTACCTACTC	2533406	2533425	2	20	forward	1492
	GCGGATCGATAATTCGTCTA	2534878	2534897	2	20	reverse	1492
94	GGAATGGTCGTTACCTACTC	2533406	2533425	2	20	forward	900
	CGTTTTCGTCGAACTCAATT	2534286	2534305	2	20	reverse	900
95	CGCGATATCAGTTACGATCT	2802854	2802873	2	20	forward	827
	CTCCAGAATCTCAACCGTAG	2803661	2803680	2	20	reverse	827
96	GTAAGTCTCGTCGAACATCA	2833955	2833974	2	20	forward	1128
	ATCATGAACAAGGAAGACCC	2835063	2835082	2	20	reverse	1128
97	TAAGTCTCGTCGAACATCAC	2833956	2833975	2	20	forward	1127
	ATCATGAACAAGGAAGACCC	2835063	2835082	2	20	reverse	1127
98	GGGTCTTCCTTGTTCATGAT	2835063	2835082	2	20	forward	862
	CCATGTTGACGACATCTTTG	2835905	2835924	2	20	reverse	862
99	GGTCACTATGTCGCTTATGT	2963607	2963626	2	20	forward	1342
	GAAATTGATCGAAAACCGCT	2964929	2964948	2	20	reverse	1342
100	CTACGAATACAGGGCTATCG	2965772	2965791	2	20	forward	1124
	TGAGATGCTCAATCACTACG	2966876	2966895	2	20	reverse	1124
101	AGTTCTGGTGCGAGTATTTT	2980066	2980085	2	20	forward	877
	AATCCGATAGAACGAAGGTG	2980923	2980942	2	20	reverse	877
102	GCGACGATGGTTGTAAAAAT	3059833	3059852	2	20	forward	1114
	TCGAAAAGAAGGTAACGTGT	3060927	3060946	2	20	reverse	1114
103	GCGACGATGGTTGTAAAAAT	3059833	3059852	2	20	forward	1063
	CGTTTTCCGAGGAATTCAAG	3060876	3060895	2	20	reverse	1063
104	CTGGATCGACGAGAAGAAAT	3104268	3104287	2	20	forward	1374
	CTATACGTCCACCGATCATC	3105622	3105641	2	20	reverse	1374
105	CTCGTCCGGCTAATTTAGAA	184215	184234	2	20	forward	1273
	GCAACCACTCATGACAAAAA	185468	185487	2	20	reverse	1273
106	GACAGAGGTCATCATGAGAC	410904	410923	2	20	forward	944
	GACGTACGAACTCAGATTGA	411828	411847	2	20	reverse	944
107	CGGTCATTCGTATACGCTAT	444686	444705	2	20	forward	1337
	TCACGGTGACATGATTTTCT	446003	446022	2	20	reverse	1337
108	TTTCCATTCGATATCGCCAT	552620	552639	2	20	forward	839
	GTACATCGAATCGTTCAACG	553439	553458	2	20	reverse	839
109	TTTCCATTCGATATCGCCAT	552620	552639	2	20	forward	840
	CGTACATCGAATCGTTCAAC	553440	553459	2	20	reverse	840
110	GTGTACTGACCATGAAAGGT	555353	555372	2	20	forward	1455
	AGTGTTGTATCGATAACGGG	556788	556807	2	20	reverse	1455
111	GTTTCATCAGCAGACACATG	578067	578086	2	20	forward	1061
	CCTCCACCAACCAATAATCA	579108	579127	2	20	reverse	1061
112	GTTTCATCAGCAGACACATG	578067	578086	2	20	forward	1230
	TATTGCAAAATCACTCGCAC	579277	579296	2	20	reverse	1230
113	CGCAAGATTTTTCCTCAGTC	670330	670349	2	20	forward	1356
	ATTGGGCTATTCTTTTCCGT	671666	671685	2	20	reverse	1356
114	GCAAGATTTTTCCTCAGTCG	670331	670350	2	20	forward	1355
	ATTGGGCTATTCTTTTCCGT	671666	671685	2	20	reverse	1355
115	GATCGAAATGCGTGATCTTC	744470	744489	2	20	forward	903
	GTTCTACATCTTCGTCGTGA	745353	745372	2	20	reverse	903
116	TTCAAGATCAACACCGACAT	900002	900021	2	20	forward	1247
	CGATGATGGTCGAGATAGTC	901229	901248	2	20	reverse	1247
117	CAATTCATCATAGCGTGTCG	931491	931510	2	20	forward	1309
	TTGCTACTGTTATAGTCGGC	932780	932799	2	20	reverse	1309
118	TCGACAAAGAGTTTTCGAGT	931518	931537	2	20	forward	1282
	TTGCTACTGTTATAGTCGGC	932780	932799	2	20	reverse	1282
The B. pseudomallei strain was subjected to PCR and sequencing according to previously published protocol using all primers listed in the table (Teng et al., 2014, 2016).
